# Supplementary material for: A novel music-based real-time fMRI neurofeedback interface modulates interhemispheric connectivity and enhances mood
Source: Front Psychiatry. 2026 Apr 30;17:1757213. doi: 10.3389/fpsyt.2026.1757213 (PMC13171857; doi:10.3389/fpsyt.2026.1757213)
Supplement: Supplementary file 1 [file DataSheet1.zip]

Archive with 8 entries (7 files):
- data sheet 1/
- __MACOSX/._data sheet 1
- data sheet 1/CRED-NFChecklist.pdf
- __MACOSX/data sheet 1/._CRED-NFChecklist.pdf
- data sheet 1/Supplementary_Materials.pdf
- __MACOSX/data sheet 1/._Supplementary_Materials.pdf
- data sheet 1/SampleChordSequenceaudio.mp3
- __MACOSX/data sheet 1/._SampleChordSequenceaudio.mp3
